# Supplementary material for: Development of a Real-Time Pectic Oligosaccharide-Detecting Biosensor Using the Rapid and Flexible Computational Identification of Non-Disruptive Conjugation Sites (CINC) Biosensor Design Platform
Source: Sensors (Basel). 2022 Jan 26;22(3):948. doi: 10.3390/s22030948 (PMC8839585; doi:10.3390/s22030948)
Supplement: Supplementary file 1 [file sensors-22-00948-s001.zip]

Archive with 1 entries (1 files):
- sensors-1539821-supplementary.pdf
